# Supplementary material for: The Hidden Secrets of the Dental Calculus: Calibration of a Mass Spectrometry Protocol for Dental Calculus Protein Analysis
Source: Int J Mol Sci. 2022 Nov 19;23(22):14387. doi: 10.3390/ijms232214387 (PMC9698480; doi:10.3390/ijms232214387)
Supplement: Supplementary file 1 [file ijms-23-14387-s001.zip]

Archive with 1 entries (1 files):
- ijms-2009557-Supplementary File S1.pdf
